# Supplementary material for: Serum metabolomic analysis reveals key metabolites in drug treatment of central precocious puberty in female children
Source: Front Mol Neurosci. 2023 Jan 27;15:972297. doi: 10.3389/fnmol.2022.972297 (PMC9912178; doi:10.3389/fnmol.2022.972297)
Supplement: Supplementary Table 1 — Data of key differential metabolites. [file Table_1.XLSX]

## Sheet: N_S_R  key metabolites
Metabolites	KEGG	Freq	ID Annotation	ID	m/z	Retention time (min)	Ion mode	VIP	P-value	adj.P-value	average(N)	average(S)	average(R)	N1	N2	N3	N4	N5	N6	N7	N8	N9	N10	N11	N12	N13	N14	N15	N16	N17	N18	N19	N20	N21	N22	N23	N24	N25	N26	N27	N28	N29	N30	S1	S2	S3	S4	S5	S6
Hypoxanthine	C00262	1	hsa00230	626	137.046	0.988	pos	1.80152	0.00947508	0.0513825	322723	593508	453608	411974	372590	339509	392840	311325	167373	314404	153648	177274	427980	260074	358241	175151	175168	177106	455636	325556	421431	395608	330409	539556	335690	329149	253396	369013	318884	436510	327396	367110	261695	1089721	3099509	635036	327518	741360	289492
Isoleucine	C00407	4	hsa00970|hsa05131|hsa00290|hsa00280	578	132.102	1.218	pos	3.48769	6.76986e-06	0.000143684	1.75564e+06	1.76251e+06	1.15534e+06	1394609	2356364	2326623	2137747	734266	897225	1133732	901619	1271574	1687624	1907352	1588449	827677	1432232	1239037	2239289	1979073	1694105	2030302	2404620	1796535	2235140	2668668	1167526	2318217	2406454	2164158	1944752	2400400	1383917	2225770	2190124	2332582	2181023	1986826	908921
L-(+)-Gulose	C15923	1	hsa00053	1281	203.054	0.688	pos	1.93925	0.0174177	0.0815255	2.01707e+06	1854164	1.69617e+06	1663044	2578508	2247128	2102280	1490332	1645978	1879354	1476469	1669442	1866532	1801334	1769636	1354396	1162035	1797105	1985800	2489653	2865965	2424390	2507718	1693586	2505569	2323060	1075751	2457094	2606572	2415484	2187162	2762926	1707915	2066134	1580912	1869916	2379936	1845839	1397669
L-Carnitine	C00318	1	hsa04714	878	162.114	0.704	pos	2.06574	0.00745282	0.043031	1.39584e+06	1.26084e+06	1.09273e+06	1580336	1763688	1234371	1401220	1303293	1068379	1176531	1293750	993922	1433808	1318184	1380592	1054684	715431	2029893	1036593	1273855	2227138	1128728	1987272	1140428	1240161	1945732	713660	2073723	1544206	863436	1322883	2173422	1455895	1703698	1557431	1787440	1923305	786769	909240
Myristic acid	C06424	1	hsa00061	663	227.2	14.711	neg	2.94889	0.00392516	0.026585	1.67976e+06	1.61978e+06	2.20259e+06	1174510	1028930	2896591	2046198	1272245	1497374	1925011	3222637	409608	1253252	1216455	1282912	850653	1824953	2179416	1388245	2493151	2068436	2485303	1732798	1137275	1321290	2340828	1015939	2089292	1168033	1626740	1666124	2232952	1545776	1457661	828152	1590953	1283792	859709	2330014
Oleic acid	C00712	2	hsa00061|hsa01040	1002	281.25	15.945	neg	4.77154	0.0153408	0.0731957	5.61368e+06	5.58694e+06	7.25291e+06	5802016	2704887	8815077	10169960	2790552	3637286	7826452	7874935	1343370	5572865	2986709	6221071	3209508	6137586	7628302	4752842	7413838	6956353	8019356	6400096	4400070	5774132	5079500	4826836	5429134	2799086	5493226	5002110	7837698	5505580	6694138	3585644	6422507	4275648	4661750	8094404
p-coumaric acid	C00811	2	hsa00130|hsa00350	901	165.055	1.075	pos	1.24192	0.00393052	0.026585	526676	539471	415183	397009	637376	623938	457600	342079	388093	365849	333984	347809	731039	507710	398351	308465	339639	331378	654314	518691	690293	546822	653206	478381	751037	847189	421792	765547	615767	643775	542340	694290	466521	697074	724424	812630	1028236	707094	326297
Phenylalanine	C00079	4	hsa00970|hsa00400|hsa00360|hsa04974	912	166.087	1.929	pos	1.93766	0.00969054	0.0523204	1.5325e+06	1719759	1.32425e+06	1146679	1905511	2008886	2160252	671508	830584	1067968	864468	1007381	1596900	1670835	1211370	848585	1279704	974121	1994392	1393696	1664504	1795496	2252415	1496720	1818622	2190231	1208885	2234285	1622765	1942486	1933408	2018688	1163752	1960063	2650665	3004790	2086283	2190102	976032
Tyrosine	C00082	13	hsa00970|hsa00400|hsa00360|hsa04916|hsa00130|hsa05030|hsa00350|hsa05031|hsa05034|hsa04917|hsa04728|hsa05012|hsa00730	1062	182.083	1.075	pos	1.49259	0.00397436	0.0267346	763174	792214	606316	593421	921280	937583	677821	486594	544251	520280	472906	505123	1071859	739685	606643	466134	500094	480225	924201	746399	997570	770829	957732	702456	1078912	1265623	624848	1066271	879302	943642	786249	960281	667013	1033304	967109	1188230	1517327	1038322	486616
Uric acid	C00366	1	hsa00230	932	169.036	0.979	pos	1.46737	0.00405636	0.0271379	611920	611710	760122	349356	421126	399943	350953	795030	505110	536627	807225	760980	549028	612479	490529	499862	551872	395221	738983	411715	926124	583550	850657	443116	693214	576890	458559	809029	622932	787870	826679	993697	609237	736708	417635	787022	734742	811502	991710
7-hydroxy-coumarin	C09315			882	163.039	10.198	pos	1.47698	4.7038e-09	1.99668e-07	71293.7	71461.2	141325	52136	85880	74161	88886	72569	76185	46721	85176	51148	53269	105276	69488	95422	51295	68360	76601	82125	50901	51204	92099	73669	50669	57269	110446	54166	61097	73872	58712	86901	83107	47746	65972	64549	64333	70572	72626
capsidiol	C09627			1465	219.176	10.82	pos	1.07381	8.4997e-06	0.000177341	26933.4	67968	89532.3	25962	20392	24845	27282	16782	17792	10243	20818	13776	18618	25107	34509	29932	30059	30692	18165	44785	35250	25468	35703	67192	30063	15285	35093	20896	16157	33766	33097	20645	29627	150296	187002	134778	116110	185197	235725
Stearamide	C13846			2321	284.289	16.554	pos	1.48529	0.010502	0.0561105	123399	127091	230206	94173	77249	81573	299333	73992	81853	150779	71304	73016	98691	66041	150797	87713	115492	83134	638520	133829	85853	139802	50767	334739	63761	84152	72566	118787	64852	54057	85562	76226	93346	79432	96766	69778	119885	57747	91898
Myristoleic acid	C08322			648	225.187	13.944	neg	1.56009	0.0460914	0.159947	440425	423000	590090	445067	269445	986089	496514	155226	152403	501634	668591	73302	265415	251850	367380	176514	309185	479656	429916	815923	421997	1092186	515049	184501	286070	608382	599107	503350	329464	323863	472689	634598	397372	337131	121955	272504	274907	276631	682626
PC(16:0/0:0) / PC(16:0/0:0)				8168	496.334	14.823	pos	15.047	0.0340564	0.129326	5.78211e+07	6.86121e+07	5.99038e+07	67234872	65917636	82016928	17035020	48245264	40829224	76526456	43538376	49997472	92808696	64753004	62994472	57667392	65247720	53996128	50889208	44571748	45022184	71448736	69516864	66427888	42946684	58306172	79380576	40615528	27597518	65647584	59790060	39690144	83974144	82813376	81389032	66592712	50134652	58419324	59622036
LPC 18:2				9248	520.332	14.29	pos	8.24499	0.0297382	0.118644	3.38884e+07	3.68381e+07	2.99886e+07	39063956	24366822	36693288	14193006	37419140	23976512	42302848	20321398	29255508	41607476	36388936	35964148	34582152	28700624	42691720	30247954	34540656	27375706	55940852	35793856	35167812	41066932	35489744	44006468	29296602	22389496	43583052	26615784	24672056	42938012	48270064	33591656	42912124	35127424	38832472	35000544
Linoleic Acid-biotin				9333	521.349	14.309	pos	5.09477	0.00902846	0.0498387	8.59644e+06	1.00835e+07	8.31434e+06	9823692	9143556	10418176	4566028	7677554	6712361	10808859	5905894	7720286	8319798	8917654	7859044	8632439	8590752	11521232	7085036	8711310	6568010	13179514	8303822	9293230	11217524	11162278	10464156	7233298	5756479	10191159	6175436	7243908	8690778	12499030	12693883	11281845	8231667	12567890	9065984
N,N"-Dicyclohexylurea				1550	225.198	12.466	pos	4.94916	8.34942e-05	0.00135239	781612	2.24372e+06	447313	70088	1245475	3552784	1420260	505513	1258205	1178969	726261	509695	929612	1809670	1500986	1043878	1665569	1343966	851738	1518669	118224	33749	81177	453710	90079	85777	131587	129788	71909	249829	121541	116371	633277	81137	428308	154632	80839	101479	1498873
Lys Met His				5389	415.219	13.439	pos	2.39855	0.000565313	0.0055672	564224	684365	857175	679626	557022	626459	694286	619601	461339	450613	525912	391399	572637	725367	511527	567327	394401	572718	631724	585579	482579	645235	561683	517340	642128	598830	815621	526256	523654	541721	499990	521142	483006	525821	701991	577552	755866	540391	530527
Leu Val Val Val Asp				10403	544.347	14.227	pos	3.58147	0.0172526	0.0810607	7865238	8.42475e+06	6.69058e+06	8122950	6601054	7997386	3780928	5289408	7109486	7981478	5743543	7703516	10102697	5133951	8676663	7098102	9674439	7497612	7326897	8134057	4961195	13097186	11155016	10159934	11057947	8198393	9089179	5967155	6005418	9523860	10795963	7994892	3976835	10207012	10575079	8612502	7628402	11649534	7267810
1-Aminocyclohexanecarboxylic acid				701	144.102	0.735	pos	2.1491	0.0248668	0.105555	629449	573369	282444	310152	123404	120169	416996	32704	850688	469834	47919	827473	55965	417634	230749	1409563	699538	62654	1054247	1716316	248189	1340028	483601	669369	1124349	612181	700280	180388	46227	2263166	866930	637014	865738	43727	44208	42148	51631	30482	326831
Isopalmitic acid				838	255.235	15.752	neg	3.34354	0.0109131	0.0576569	3.85258e+06	3.63792e+06	4.5443e+06	3810485	2064850	4424886	6368965	2892944	3527770	4518433	4642285	1393431	4087294	1982168	4083180	3156943	4905766	5068868	2616866	4365990	4714416	5086452	4088111	3614153	4249268	4138672	3323012	4734380	2371312	4112862	3170626	4766522	3296425	4562912	2481440	4301806	2199512	3046687	5370932
Palmitic amide				1897	256.267	15.655	pos	3.09749	0.00431711	0.0283489	388670	438628	803054	242232	305579	358344	459373	302246	235264	541130	246487	254525	286679	241505	336277	282808	384794	269942	2413405	301625	298528	399811	184871	960916	231076	329310	245415	362863	187230	216189	234644	263182	283855	313878	321069	263287	326944	244110	341490
trans-trans-muconic acid				236	141.018	0.787	neg	1.28832	0.00671761	0.0395664	1.78084e+06	1.69077e+06	1.8462e+06	1764885	1817251	1673643	1870606	2075112	1909128	1624077	2031847	1890414	1497328	1574441	1732757	1980681	1926653	1869591	1843741	1655549	1874683	1640657	1697417	1938782	1879049	1766320	1831514	1810850	1799162	1800569	1803906	1388699	1456027	1615174	1499958	1427883	1917244	1578448	1847244
Tumonoic Acid I				8277	498.354	14.822	pos	2.91173	0.00621165	0.037483	2.15916e+06	2.58917e+06	2.27486e+06	2836579	2764417	2942074	754139	1759053	1381436	2824036	1762133	2199506	2659424	2156935	2152922	2117389	2664950	2044787	1947040	1569094	1819107	2746562	2475221	2734493	1803314	2284188	2571964	1844811	1372714	2338442	1830503	1967712	2449787	2662040	3370930	2495979	2058350	2832420	2442414
PE(19:1(9Z)/0:0)				8072	494.319	13.985	pos	2.63712	0.00908487	0.0499262	1131630	1.56318e+06	1.20792e+06	1315569	1059662	2406622	277128	754183	615691	2279082	557583	952148	1746022	1612399	1251173	702854	1462732	738358	1283243	1095955	492246	1589264	1450386	1424221	884336	1322876	1184976	488611	409828	1135760	864169	918312	1673511	1664094	2871646	1298066	1198431	1909605	1454480
Indoline				413	120.081	2.014	pos	2.55482	0.0112658	0.0592658	2.73001e+06	3.03211e+06	2.34369e+06	2033932	3402570	3567708	3811172	1197431	1496140	1901288	1539554	1811266	2863588	2921961	2097578	1506641	2281368	1737774	3560857	2523635	3051302	3168123	4048900	2679828	3242944	3902110	2077430	3937083	2967240	3418891	3491026	3622546	2038305	3478576	4498542	5390176	3668301	3842087	1695888
N-Fructosyl isoleucine				2475	294.148	1.193	pos	1.5717	0.000453073	0.00468684	144724	91414.4	24310	34807	73221	41017	111188	19190	16831	9827	26308	14373	45204	47700	45824	29342	67820	53274	44408	32726	307371	152819	512679	25399	258406	187084	29780	489782	523209	331178	297698	472863	40407	212007	33116	204586	161705	153549	39147
Lys Lys Thr				4366	376.263	13.21	pos	2.43551	2.69735e-09	1.22979e-07	513739	526403	279662	468515	556606	670825	665168	418590	420606	596218	502059	497020	521570	486174	451568	457677	366052	540508	453805	465554	449252	475843	729532	473177	489309	566979	555261	568410	580691	473907	519646	521915	469722	567241	603442	510890	497841	645571	528439
Methyl Heptadecanoic acid				1020	283.267	16.889	neg	2.19455	0.0256118	0.106913	1.45123e+06	1.42949e+06	1.79849e+06	1276930	617569	2282036	1906572	889140	1347498	1851012	1866582	519687	1981190	800574	1568414	1216137	1773538	2011941	813320	1929298	1873277	1775686	1833403	1437006	1357721	1088945	1146243	1874084	855137	1426984	1260480	1914939	1041565	1484940	1153059	1381370	537874	1117805	2182756
Thr Val Leu Thr Ser				9241	520.292	8.533	pos	2.1549	0.0030218	0.022962	247213	351092	32564.7	58184	399127	2486570	178776	61360	204723	365454	105017	257241	392537	706526	289087	163917	421069	233441	199293	481156	5076	1602	12416	118107	5343	3484	17354	10675	8341	39450	29703	13733	147636	10844	72310	23722	17245	12531	283396
Ilicic acid				1657	235.169	14.339	pos	1.45641	9.39568e-09	3.40179e-07	97366.4	105516	179056	92619	122883	74785	100873	103120	118940	112114	105302	97404	87208	82291	96012	75173	97568	91015	99059	116562	57089	84599	112096	114645	123909	82660	86438	120390	98255	96277	85656	112377	73672	134040	103015	119056	103799	106010	145322
Tyr His Val				5507	418.21	12.989	pos	1.27329	0.000116242	0.00174505	72230.3	107536	13711.3	1456	105379	302714	121004	42586	140345	167404	77602	81700	127365	181724	98707	110753	138084	137025	50649	150025	457	1277	4369	31583	474	1071	6926	3323	1448	12421	9962	5782	53294	4252	20423	5893	2586	2837	151749
2-Aminoacetophenone				619	136.075	1.075	pos	1.27691	0.00319075	0.0239501	541106	558152	427003	411314	655542	636185	455838	352499	398751	383045	340750	359536	774899	518184	428019	324468	359741	348046	628063	524604	713115	565100	656999	473730	782657	885957	438417	765051	649056	668658	563068	708641	463258	750927	725602	841549	1047388	726697	344971
2-HETE				1286	319.225	13.326	neg	1.19778	0.0058579	0.0360554	64580.3	165892	122434	100065	72772	75056	37089	24085	33676	29230	29072	49073	93736	53182	145380	101193	37841	44992	95823	57433	52793	126596	59579	94186	39516	50760	56032	93461	37000	63092	78859	29413	76424	170731	613404	437188	50953	493954	233288
N-cis-hexadec-9Z-enoyl-L-Homoserine lactone				3396	338.279	17.11	pos	1.62161	1.23524e-09	6.33576e-08	2870.43	2659.77	93135.8	4293	2363	3178	1527	3229	3537	2104	4448	2819	3531	1426	2511	2778	1720	4141	2528	3452	3185	2775	2478	3674	4730	2241	2488	2023	3262	2361	3633	950	2728	2503	3707	1519	2529	2746	2635
Enterolactone				2579	299.136	8.877	pos	1.15682	7.26198e-09	2.70894e-07	7502.47	7685.13	56331.2	3799	6492	6644	10023	4442	4545	4997	2774	3003	4016	9030	7936	6531	3917	3773	5285	5416	13156	12201	10350	1991	15552	13160	4654	27849	2492	14434	5518	5566	5528	7284	8434	15762	1550	7627	8342
(R)-(+)-2-Pyrrolidone-5-carboxylic acid				546	130.05	1.026	pos	1.14249	5.57846e-05	0.000953762	300242	313665	240727	354526	401330	322635	362874	191524	307003	297140	283307	300420	298252	365747	300270	265626	196928	319310	317163	336672	261543	346858	267580	391366	283162	302506	314807	330114	225913	320771	274074	185143	282705	359230	286267	309020	433288	273494	225118
Asn Leu Pro Ala Lys				10283	542.333	9.439	pos	1.10703	0.0380507	0.139406	311995	357675	403208	453952	456512	416484	571036	140203	191222	228261	188704	184501	215011	428814	284355	188559	161134	241274	252672	301844	335542	295194	658042	418301	311208	284298	240022	423220	426563	257012	293728	232820	279369	366710	459524	307476	92598	486771	311045
Phe Phe				2870	313.151	6.583	pos	1.33766	0.0373421	0.138261	575892	730193	625106	596837	686456	846927	782667	293216	244388	382638	198118	619657	1025830	526008	655031	376136	1175914	384662	728850	382180	590322	558967	551573	767428	466384	365832	655615	630933	226207	484565	902398	544236	626798	973238	562887	675189	711096	911308	872950
6-keto PGF1α				1608	367.215	14.04	neg	1.07321	1.4519e-10	1.71002e-08	6543.17	6989.65	43841.1	6837	4603	8010	1501	6908	8770	10353	4951	5083	8161	7709	6707	6868	7794	4122	6447	10326	3055	6306	5381	9086	7229	7092	5571	5377	3464	7360	4285	7607	9332	8153	5511	7713	4387	8019	10255
His Arg Lys Glu				11491	569.323	14.182	pos	1.01657	0.0129644	0.0648745	316383	399886	297727	230376	225757	296305	147508	167179	308244	518658	216933	265439	424887	351652	282978	243547	411709	228471	210755	186947	302142	682629	281663	493402	332560	208869	564064	204222	137986	329481	425617	315462	496055	457787	363635	343432	255101	282129	208311
Ser Ala Val				2155	276.161	14.062	pos	1.06077	6.80269e-11	1.43713e-08	5635.87	6863.94	41487.6	5182	6836	7835	4049	6442	7005	4303	2129	4300	7803	5834	4076	6084	7491	7894	6974	7136	2328	6352	2078	5908	5238	6558	5931	6522	3492	8644	4542	5279	4831	3203	6400	7021	5427	7575	11184
Docosahexaenoic Acid ethyl ester				3925	357.275	13.84	pos	1.05794	0.0443909	0.1557	283337	243617	145219	76522	171769	296456	452113	184869	149625	561570	72067	581601	714189	406524	141571	618355	334548	122626	196405	82421	98624	666478	310922	124584	638856	94050	97291	257481	207387	326066	150731	57306	307101	119032	289451	133513	687458	522620	155458
Arg Trp Gly				5509	418.224	12.985	pos	1.25385	0.000105694	0.00162637	68910.3	104773	14130.5	2447	116172	316941	118175	41300	112498	148693	83830	83048	102761	164337	99954	106597	139580	126313	50110	128735	1244	859	3997	36396	1053	2048	8650	4684	2354	12233	9951	4147	38201	5937	25020	7242	3176	4373	148450
[truncated: 54 more columns]

## Sheet: S-N
m/z	Retention time (min)	Ion mode	Metabolites	VIP	P-value	adj.P-value	log2(FC)	FC	average(S)	average(N)	S1	S2	S3	S4	S5	S6	S7	S8	S9	S10	S11	S12	S13	S14	S15	S16	S17	S18	S19	S20	S21	S22	S23	S24	S25	S26	S27	S28	S29	S30	S31	N1	N2	N3	N4	N5	N6	N7	N8
496.334	14.823	pos	PC(16:0/0:0)[U] / PC(16:0/0:0)[rac]	18.125	0.00730752	0.1046	0.246867	1.18663	6.86121e+07	5.78211e+07	82813376	81389032	66592712	50134652	58419324	59622036	60429652	71298584	47268324	70349296	54576016	79261896	87278048	49667064	69338704	70688440	52823616	76781784	76295432	92249272	86049136	58118488	76473800	69054768	50328860	57558448	86025720	57785108	70668280	72097168	85538408	67234872	65917636	82016928	17035020	48245264	40829224	76526456	43538376
225.198	12.466	pos	N,N"-Dicyclohexylurea	8.53458	0.0052279	0.0946404	1.52137	2.87064	2.24372e+06	781612	81137	428308	154632	80839	101479	1498873	2456551	142113	53778	112673	4009624	28660	57727	5865005	6963963	4297321	2051137	427199	3706343	10194149	344236	143061	6697192	1681515	114500	1670574	1460425	3766125	4947506	5167888	850904	70088	1245475	3552784	1420260	505513	1258205	1178969	726261
498.354	14.822	pos	Tumonoic Acid I	4.08344	0.000727051	0.0314682	0.262019	1.19916	2.58917e+06	2.15916e+06	2662040	3370930	2495979	2058350	2832420	2442414	2048918	2674758	2175902	2708980	2066083	2905047	2683001	2078802	2788082	2473295	1919772	2782032	3062327	3593916	3028483	2199631	2735904	3110848	2103036	2251592	2741494	2238142	2487404	2541014	3003547	2836579	2764417	2942074	754139	1759053	1381436	2824036	1762133
494.319	13.985	pos	PE(19:1(9Z)/0:0)	3.7408	0.00195453	0.0516792	0.466081	1.38135	1.56318e+06	1131630	1664094	2871646	1298066	1198431	1909605	1454480	1918407	2164691	806776	1646245	1440516	1130240	1968920	991111	1085612	2104732	865797	1287680	2143565	1839508	1803160	1727428	1758410	2085212	604637	1106651	1408271	1196009	1074063	1417758	2486845	1315569	1059662	2406622	277128	754183	615691	2279082	557583
521.349	14.309	pos	Linoleic Acid-biotin	3.00832	0.0103964	0.119608	0.230184	1.17298	1.00835e+07	8.59644e+06	12499030	12693883	11281845	8231667	12567890	9065984	7874206	14589562	9303278	10419547	6458744	13054068	9559620	7978104	10989683	8457808	6406943	11667067	10236791	14690995	12770132	14018543	10464993	8462366	7348320	8036272	7516756	7412258	8718335	9873778	9939788	9823692	9143556	10418176	4566028	7677554	6712361	10808859	5905894
124.089	17.432	pos	2-Amino-p-cresol	2.87099	0.0337953	0.217943	0.295743	1.22752	2.88039e+06	2.34652e+06	1543382	2501204	3406649	2793081	5418048	3192565	2950242	2249024	1541392	2742193	4932129	3781548	3525095	2496966	3831600	2229461	2890107	3202004	2532024	2360780	2630251	3391354	2404737	3323444	529886	1649768	3050424	3367158	3143330	2981210	2701086	540193	650379	2470752	3476444	3373260	2652697	3172217	2496459
137.046	0.988	pos	Hypoxanthine	2.77437	0.00661693	0.104179	0.87897	1.83906	593508	322723	1089721	3099509	635036	327518	741360	289492	609931	597038	519810	476091	710731	519472	391761	257129	294435	365863	178033	411204	528112	671189	673351	354743	466166	661721	232760	381642	235261	381904	814865	1100447	382450	411974	372590	339509	392840	311325	167373	314404	153648
421.267	7.938	pos	Arg Phe Val	2.37494	0.018718	0.164985	0.389814	1.31022	461482	352216	505902	520432	425422	313335	683521	227097	490938	450166	505626	525220	614372	547671	363220	320579	253107	347488	196044	568754	387114	467057	495656	417364	433780	210150	199432	344317	361523	692588	831718	990288	616065	587859	821021	426366	5059	128498	176006	367728	200961
468.305	13.714	pos	PC(14:0/0:0)	2.35866	0.0378485	0.229957	0.348094	1.27288	707805	556067	567708	1058071	510733	499723	882763	608024	971951	547266	422278	394848	582153	529716	960435	277778	900103	468841	386696	596214	1216387	713340	1331517	746834	1040370	995481	144020	584287	829097	433383	455855	1341324	944748	336531	880492	1086521	79920	722815	459020	723325	263913
313.151	6.583	pos	Phe Phe	2.16042	0.0202906	0.169917	0.342479	1.26793	730193	575892	973238	562887	675189	711096	911308	872950	650010	638879	524618	764562	1021653	478905	724844	311120	404698	1193205	449753	923556	959530	1024934	924345	436914	654785	645089	433333	306909	501999	877041	908166	1502132	668346	596837	686456	846927	782667	293216	244388	382638	198118
404.23	7.938	pos	Trp Ala Lys	1.8271	0.0457775	0.257316	0.325164	1.25281	432191	344978	585610	399665	495525	352594	519986	196271	661664	416818	511895	529512	614871	654408	293269	276921	253719	246480	189851	553072	261978	345875	424453	389646	454146	218672	233272	308758	359698	567539	869237	715946	496555	514210	779605	403667	5518	143439	202991	342663	207974
319.225	13.326	neg	12-HETE	1.80412	0.000597729	0.0290958	1.36108	2.56877	165892	64580.3	170731	613404	437188	50953	493954	233288	20861	43054	60109	154114	97945	105575	118698	49895	37420	240721	47588	72152	52493	383985	176845	52432	216447	383682	60578	57828	72965	179813	143738	194325	119879	100065	72772	75056	37089	24085	33676	29230	29072
792.592	8.356	pos	Docosahexaenoyl PAF C-16	1.6516	0.00852394	0.109379	0.151091	1.11041	1.56075e+06	1.40557e+06	1389292	1590444	1539308	1494119	1682639	1981952	1309032	1745968	1363594	1968762	1430762	1452717	1708684	1589687	1687284	1789368	1962979	1207971	1517648	1933516	1199191	1424466	1636258	1535136	1360149	1421763	1585819	1375871	1397837	1776116	1324995	1066410	1041396	1623692	1687338	1317742	1526165	1365989	1186437
423.266	8.241	pos	Ile Tyr Lys	1.60832	0.00422878	0.0826291	0.378451	1.29995	234556	180435	271166	314668	228983	199207	340005	150155	318286	155394	167505	342086	265418	255901	215204	231788	154592	189821	158669	281824	167657	242072	251680	205793	269990	82800	139244	169161	183819	271336	353223	401263	292526	274879	285806	287220	222723	102568	128237	198447	102568
531.323	8.774	pos	Leu Arg Asp Lys	1.43572	0.00717473	0.1046	0.473518	1.38849	175048	126071	213215	193523	175409	106330	323221	73226	267623	141000	166068	246164	235020	195034	139991	146470	89078	139410	67117	248321	109053	142511	198343	141841	142352	64065	74547	102716	102107	258793	328060	356850	239045	181520	288117	191633	168290	62820	85797	113850	65554
504.308	14.276	neg	Ile Phe Val Lys	1.33526	0.0406824	0.236227	0.236536	1.17816	1.26798e+06	1.07623e+06	2032315	1350347	1143818	912477	1656661	1150965	1120288	1415112	807654	1245994	831273	1699363	1719530	1073852	1380809	1028909	795092	1399376	1669443	2016126	1841288	1421231	1419120	815819	596385	508919	1079525	1210306	1162657	1279843	1522778	852948	662775	1697377	515698	1014480	960187	1294744	864701
554.349	14.518	neg	Phosphatidylcholine lyso 16:0	1.31657	0.0286851	0.203969	0.234363	1.17639	802608	682265	973508	1083985	817117	519991	966257	776417	685172	964113	498534	788009	453499	1085722	858635	611734	799291	889648	564996	1023759	999496	993665	971930	845243	705306	683393	495139	535729	1025531	643282	519028	940122	1162598	628320	651658	1064492	355824	594959	588626	811410	558128
601.373	9.763	pos	Leu Ala Arg Glu Leu	1.25884	0.0330669	0.215372	0.429793	1.34704	149512	110993	173485	193584	119671	101864	265568	113729	119127	101468	94485	251400	141208	153705	158369	109205	69451	135033	47888	123329	169360	186364	178323	94525	126128	54147	64391	84386	109329	325358	202688	356865	210425	208337	185615	143431	214964	36247	68619	83598	66502
552.328	13.964	neg	Phosphatidylcholine lyso 16:1	1.16906	0.00937287	0.114238	0.438491	1.35519	219336	161849	302240	449713	205238	118880	335746	189030	233418	269348	109445	189916	133801	173032	255522	164207	155865	276288	149219	203187	308899	245152	202949	287112	198219	210488	81426	155533	225783	211275	127842	200773	429873	149287	115452	360572	30887	122764	112468	256135	81390
553.341	8.913	pos	Ala Val His Val Lys	1.12166	0.00542109	0.0949597	0.44986	1.36591	111775	81832.1	152798	152755	95219	84039	212600	67401	149466	105472	105259	159545	158548	117540	81904	100330	52932	69890	40883	180201	75628	111537	123760	73040	96686	48370	48724	70066	69682	155117	168698	197219	139717	125100	173457	102984	110993	37778	49286	65155	46714
359.229	7.928	pos	Leu Asn Ile	1.10886	0.00183868	0.0502981	0.236555	1.17818	223705	189874	224549	247416	240064	189150	226894	266947	174884	255140	187435	275051	211104	223057	268966	243204	223203	238188	202240	203419	221913	257030	186168	203079	243103	216423	211909	204088	206058	224242	206843	250691	202410	170105	189350	257834	7063	175014	202951	204859	154612
[truncated: 22 more columns]

## Sheet: R-S
m/z	Retention time (min)	Ion mode	Metabolites	VIP	P-value	adj.P-value	log2(FC)	FC	average(R)	average(S)	R1	R2	R3	R4	R5	R6	R7	R8	R9	R10	R11	R12	R13	R14	R15	R16	R17	R18	R19	R20	R21	R22	R23	R24	R25	R26	R27	R28	R29	S1	S2	S3	S4	S5	S6	S7	S8	S9	S10
520.292	8.533	pos	Thr Val Leu Thr Ser	3.19156	8.06881e-05	0.00165545	-3.43047	0.0927525	32564.7	351092	11624	43209	77183	22167	14624	156463	38465	71861	1402	74841	36568	69583	3247	218304	3296	8948	3464	5861	5623	10049	2480	4994	6569	11796	3760	7653	17471	5163	7707	10844	72310	23722	17245	12531	283396	456916	16228	13198	17099
418.21	12.989	pos	Tyr His Val	1.73026	7.00111e-05	0.00148593	-2.97138	0.127504	13711.3	107536	8525	11595	56259	12008	8474	51988	8924	37149	815	35590	1822	47127	854	91740	887	1696	1349	453	1845	2311	558	923	1043	537	8591	1152	2218	510	685	4252	20423	5893	2586	2837	151749	95841	5193	3494	4864
418.224	12.985	pos	Arg Trp Gly	1.69925	5.70786e-05	0.00127752	-2.89039	0.134867	14130.5	104773	9533	12126	51087	13751	8424	51475	10293	45318	1468	29511	3405	51351	1789	73926	12662	842	1300	1807	1923	1366	1805	656	1431	2813	14211	1639	1620	1111	1141	5937	25020	7242	3176	4373	148450	78102	6192	3831	5875
225.198	12.466	pos	N,N"-Dicyclohexylurea	7.38602	0.000590432	0.00886369	-2.32654	0.199362	447313	2.24372e+06	217864	176467	1070128	229544	167313	594696	179851	628606	411761	523411	88697	471855	390483	778916	467713	404717	213910	75714	626462	695729	428350	441762	557739	521188	576422	523391	603780	438810	466805	81137	428308	154632	80839	101479	1498873	2456551	142113	53778	112673
294.148	1.193	pos	N-Fructosyl isoleucine	1.30423	0.000382084	0.00618876	-1.91087	0.265931	24310	91414.4	29150	29377	16648	45583	35969	35023	22674	31691	18115	45595	33496	42310	15153	27829	9341	6553	55602	24871	18002	15523	26592	9577	16900	12181	12335	34503	13253	11698	9445	212007	33116	204586	161705	153549	39147	344382	232915	215619	28700
144.102	0.735	pos	1-Aminocyclohexanecarboxylic acid	2.64582	0.0280615	0.136537	-1.0215	0.492605	282444	573369	21202	354188	323155	616984	54222	52707	527340	36389	274771	1093251	98603	143699	279182	247828	9157	502400	541662	31221	393703	62155	394480	618895	66213	102855	34699	125090	94499	49832	1040506	43727	44208	42148	51631	30482	326831	110666	1442468	1757276	893848
376.263	13.21	pos	Lys Lys Thr	3.3559	1.21434e-06	8.79328e-05	-0.912482	0.53127	279662	526403	428536	670469	404200	539253	575995	444988	530412	410923	75146	524975	176516	426826	62770	494061	73794	58767	736688	548399	88179	124280	82738	81647	74956	65344	112133	82328	78433	71118	66332	567241	603442	510890	497841	645571	528439	503390	527494	527825	604084
153.066	1.337	pos	N-HYDROXYMETHYLNICOTINAMIDE	1.0754	0.00113666	0.0150455	-0.827637	0.563451	36010.2	63910.1	49215	59854	49098	95327	57438	75741	98082	39383	18692	53340	31601	60464	14406	35894	3973	11852	84890	47863	22878	6501	45979	4972	11416	7542	12316	14154	12050	9556	9819	49525	121747	48370	41173	34425	39297	77532	165462	48944	68870
132.102	1.218	pos	Isoleucine	5.13493	1.01237e-05	0.000336818	-0.60932	0.655506	1.15534e+06	1.76251e+06	1503606	2160855	1640071	1612408	1368679	1417562	1784908	1411422	906308	1185893	1254975	885594	834491	1678326	930866	637625	1566296	1437185	919091	1045241	988400	601210	816836	927254	615062	782598	833564	899739	858654	2225770	2190124	2332582	2181023	1986826	908921	2221223	2568887	1634349	1513476
569.323	14.182	pos	His Arg Lys Glu	1.40167	0.00787598	0.0580559	-0.425599	0.74453	297727	399886	204965	545808	638785	281418	157846	353703	528244	168780	156118	291165	231098	277085	222378	452974	233216	174588	302299	200083	407093	146905	351232	328732	161941	304236	247070	361798	371940	261151	271437	457787	363635	343432	255101	282129	208311	444880	543070	265137	457483
526.296	13.976	pos	Ile Glu His Lys	1.40749	0.00456337	0.0384761	-0.395198	0.760385	308028	405095	285899	666420	467366	250146	177965	427506	604823	337146	150980	440278	102365	300202	150867	456188	346229	288658	301308	215730	223410	180156	344109	256777	153827	318443	261611	308385	306536	294908	314572	534835	381768	290815	235598	428834	305014	298801	476447	471701	368609
136.075	1.075	pos	2-Aminoacetophenone	1.99015	0.00174335	0.0214606	-0.386411	0.76503	427003	558152	521787	802535	429423	474234	393519	404342	541774	350172	359764	412312	418648	321772	406176	570900	398032	388322	364663	346015	352898	426653	559953	357955	396567	402028	344774	529443	404789	317310	386340	750927	725602	841549	1047388	726697	344971	691746	615334	533714	490796
182.083	1.075	pos	Tyrosine	2.33968	0.00212364	0.0246623	-0.385819	0.765344	606316	792214	713268	1150627	593281	690785	574015	560671	755830	496158	517930	549892	571562	440936	566906	804979	567378	549290	491699	480927	514022	667856	789500	484843	557048	606596	503018	758964	577813	462847	584536	1033304	967109	1188230	1517327	1038322	486616	988144	893727	772942	730963
130.05	1.026	pos	(R)-(+)-2-Pyrrolidone-5-carboxylic acid	1.58686	0.000117381	0.00227135	-0.381825	0.767466	240727	313665	302999	306316	487284	273160	302722	241849	319789	343370	136036	216851	274214	244168	177552	269765	208145	220519	246025	177404	216448	260314	172476	200296	179036	201594	251255	168542	197865	186865	198224	359230	286267	309020	433288	273494	225118	298777	296770	378087	301139
164.071	1.701	neg	L-Phenylalanine	1.71859	0.00544051	0.0446485	-0.378535	0.769218	348107	452547	372473	427732	500895	374234	244708	300395	513702	343956	298790	245240	298146	220555	328188	440613	365528	371082	376013	293839	381291	372961	301078	345511	323687	372771	289189	350872	386888	321876	332900	576510	672208	893852	575522	578272	186611	532892	553328	424294	314289
165.055	1.075	pos	p-coumaric acid	1.91468	0.00235294	0.0262818	-0.377796	0.769612	415183	539471	501019	786008	415009	452850	389273	395263	533313	338234	379713	396154	414150	310098	389635	551170	372095	384779	340565	336623	348440	428790	539014	329881	391672	388763	332138	517875	369056	317356	391384	697074	724424	812630	1028236	707094	326297	659162	608822	515601	474402
166.087	1.929	pos	Phenylalanine	3.54535	0.00297028	0.0302183	-0.377032	0.77002	1.32425e+06	1719759	1370762	1837771	1853038	1683495	1230037	1101960	1861697	1229738	1271049	980848	1116397	783864	1177276	1568937	1317423	1274724	1609313	1283541	1338496	1405154	1319962	1219852	1163250	1257519	1162681	1289526	1297978	1181775	1215149	1960063	2650665	3004790	2086283	2190102	976032	1867108	2036324	1593843	1389825
123.044	1.075	pos	3-Hydroxybenzaldehyde	1.22543	0.00185962	0.0224431	-0.374756	0.771236	163441	211921	202876	292859	166118	188590	155761	156591	197573	131789	134694	151828	162360	124030	147925	221766	149130	147611	143989	138859	141076	155282	213927	143285	153039	148171	130183	208160	148273	125270	158764	260420	276819	333456	401393	269882	131407	261967	250440	204974	190176
494.319	13.985	pos	PE(19:1(9Z)/0:0)	2.33459	0.0245289	0.124326	-0.371956	0.772734	1.20792e+06	1.56318e+06	903673	3506904	1550921	1353774	548728	1060276	2410868	1286725	2644238	1471332	434763	1301149	506669	1221844	1052650	792139	867262	1491565	818466	845952	1356421	809532	851326	1287786	883596	1155915	1318996	464187	832082	1664094	2871646	1298066	1198431	1909605	1454480	1918407	2164691	806776	1646245
120.081	2.014	pos	Indoline	4.66579	0.00338833	0.0331034	-0.371543	0.772955	2.34369e+06	3.03211e+06	2434574	3238590	3276789	2989544	2154408	1972857	3232764	2164784	2269299	1692151	2025768	1419442	2110681	2789783	2341501	2242398	2885672	2297176	2431449	2387041	2331559	2125330	2083702	2247194	2020120	2277996	2312444	2082731	2129146	3478576	4498542	5390176	3668301	3842087	1695888	3330604	3524760	2819228	2511996
544.347	14.227	pos	Leu Val Val Val Asp	7.56446	0.00679794	0.0526306	-0.332504	0.794157	6.69058e+06	8.42475e+06	5798544	11816805	9311469	6727318	4297378	7292508	16272069	6841009	5636138	7062103	3160313	7559955	4967792	6202822	6651231	5240335	8863470	5331984	4702624	3602888	8694931	6046266	6084903	6916275	5259321	7492196	4821916	5772588	5599565	10207012	10575079	8612502	7628402	11649534	7267810	7633962	14060238	8187704	9315385
146.06	3.69	pos	3-FORMYLINDOLE	1.48024	0.00367867	0.0343064	-0.305823	0.808981	240267	296999	311169	416422	249899	334481	301512	205497	273351	260913	236222	266181	140502	189757	217199	287797	225224	226619	302337	239205	205707	259125	283066	168820	233802	188680	221786	178235	196939	155778	191506	338691	387447	360739	252054	344609	212205	314667	345176	247050	268634
520.332	14.29	pos	LPC 18:2	13.2602	0.0125115	0.0795688	-0.296786	0.814064	2.99886e+07	3.68381e+07	35195180	60147808	39319780	42185628	32199072	38386576	45924412	34126024	42813888	24634664	25093638	37123376	15003536	38878476	33136326	19402226	25661734	41809160	19798786	18045094	15798182	21083564	18127820	26719276	20331800	33364342	19234342	19923408	26200594	48270064	33591656	42912124	35127424	38832472	35000544	35684520	55524940	35334704	35004432
318.295	12.394	pos	Phytosphingosine	1.06893	0.0494848	0.210892	-0.29034	0.817709	1.0276e+06	1.25669e+06	909460	766720	1581821	972276	924328	611747	1191095	587580	1427752	895500	1460633	873190	1157008	1199532	1090620	745646	1084865	724926	836393	962700	680625	949328	1150261	1645382	1436897	1401960	922652	881639	727987	1115786	683904	1227524	945070	1049386	692959	1321347	2108746	687762	2120397
521.349	14.309	pos	Linoleic Acid-biotin	6.32737	0.00856115	0.0612719	-0.278321	0.82455	8.31434e+06	1.00835e+07	10941533	13911170	10115249	11736050	9296348	10135397	12004311	8816768	12452332	7714224	6778196	12101738	4933422	8075674	8641961	7729389	5803836	9546414	4418452	5940604	5054231	5970314	4859298	7248498	6332170	10605737	5107322	7360324	7484982	12499030	12693883	11281845	8231667	12567890	9065984	7874206	14589562	9303278	10419547
496.334	14.823	pos	PC(16:0/0:0)[U] / PC(16:0/0:0)[rac]	10.1665	0.0487611	0.210282	-0.195815	0.87308	5.99038e+07	6.86121e+07	59063788	96435200	83555880	61253344	56826864	71174944	97450016	82670424	77582400	65865976	26772316	65673060	25641016	82218312	66964988	43811696	56797808	57402280	45598804	31822624	43255156	58823696	39882312	83523944	51712888	79783280	50788528	37786144	37073824	82813376	81389032	66592712	50134652	58419324	59622036	60429652	71298584	47268324	70349296
121.029	1.224	neg	Benzoic acid	1.29515	0.0225634	0.118194	-0.190593	0.876246	500496	571183	788386	499718	710121	369332	593286	523759	636049	345880	576380	468028	606224	593512	469999	505409	269610	559012	601298	405773	438326	418214	409628	438047	663589	425977	479751	445354	432422	377358	463955	488016	532876	643291	455782	689384	570453	590124	573397	650960	662646
498.354	14.822	pos	Tumonoic Acid I	2.14725	0.0264706	0.130341	-0.186707	0.878609	2.27486e+06	2.58917e+06	2338817	3402166	2988427	2487648	1776107	2627938	3446776	3054957	2742470	2779410	1350326	2581718	1002816	2403211	3085437	1819928	1998388	2122504	1523472	1552806	1965076	2229966	1447865	2727471	2004698	2913880	2047413	1640789	1908603	2662040	3370930	2495979	2058350	2832420	2442414	2048918	2674758	2175902	2708980
141.018	0.787	neg	trans-trans-muconic acid	1.87339	0.00329862	0.0327468	0.126878	1.09193	1.8462e+06	1.69077e+06	2012498	1598936	2058467	1857914	1828082	1853482	1971263	1750259	1887390	1373863	1795622	1829088	1889436	1972637	1938489	2102602	1936509	1737139	2087572	1602019	1629349	2103728	1807103	1883742	1728944	1749301	2031320	1939989	1583036	1615174	1499958	1427883	1917244	1578448	1847244	1535395	1578112	1858662	1800279
169.036	0.979	pos	Uric acid	1.90915	0.00509219	0.0420704	0.313384	1.24262	760122	611710	489288	531999	647538	483040	517791	677638	633848	638377	853851	1035784	720520	588446	579979	516621	921936	716284	1156249	1271388	771513	646270	832998	715144	839010	931816	951906	958685	938813	788059	688760	736708	417635	787022	734742	811502	991710	846127	664887	604852	383366
255.235	15.752	neg	Isopalmitic acid	4.01449	0.00595863	0.0479417	0.320944	1.24915	4.5443e+06	3.63792e+06	3660915	4993634	5988278	5575547	4321325	4540284	6342343	5092993	4479228	3693020	4855526	2313944	3548440	3411998	3570445	3368512	4463304	4837640	4346182	2369310	3498836	4042969	5211012	8032568	3558974	6971106	4084819	4516189	6095222	4562912	2481440	4301806	2199512	3046687	5370932	2921483	5886945	3926588	4977542
283.267	16.889	neg	Methyl Heptadecanoic acid	2.58948	0.0245376	0.124326	0.331282	1.25813	1.79849e+06	1.42949e+06	1641267	1999726	2508299	2414784	1783773	1702459	2093421	2091260	1537154	1321588	2225358	882192	913507	1527118	1523989	1060310	1863286	1745628	1402787	668406	1008906	1763014	2183498	3645429	1473041	3345126	1548504	1443685	2838556	1484940	1153059	1381370	537874	1117805	2182756	972484	2509836	1192451	1942671
281.25	15.945	neg	Oleic acid	4.97894	0.0181434	0.101141	0.376502	1.29819	7.25291e+06	5.58694e+06	5612698	7227394	8936953	8388655	6291601	7161540	10449394	9058837	5810212	6008635	5609714	3083481	4585160	5331038	4691916	5027334	6662733	6986621	7304634	3622844	6427616	5235741	9211986	14201066	6880360	14091369	8436292	5896234	12102310	6694138	3585644	6422507	4275648	4661750	8094404	5034851	12453756	5949048	10636911
227.2	14.711	neg	Myristic acid	3.28776	0.00410022	0.03723	0.443402	1.35981	2.20259e+06	1.61978e+06	2153340	2037030	2819326	2276276	1329561	2038427	3423926	2099819	2557458	1809932	2154704	1072281	1115044	2084882	1769625	1406386	1965634	1905388	2137479	1301563	2448900	1326988	2641644	3432726	1878300	4704718	1970912	2367412	3645387	1457661	828152	1590953	1283792	859709	2330014	1645869	3103075	2366630	1945124
225.187	13.944	neg	Myristoleic acid	1.41483	0.0344337	0.16056	0.480277	1.39501	590090	423000	492148	548019	1130454	785627	331056	534596	1077878	582121	944475	571531	191474	363814	162357	356456	393294	261208	393029	416223	498657	278615	688312	208418	796336	1032430	488643	1378910	564432	508416	1133683	337131	121955	272504	274907	276631	682626	495345	1056535	762558	688560
213.185	14.041	neg	Tridecanoic acid	1.14959	1.28479e-05	0.000405532	0.728054	1.6564	105534	63712.6	94130	64262	70623	78486	59388	69205	73707	51468	147721	74385	118233	71990	95317	87602	86998	70024	57359	71281	134824	64034	193192	118765	148716	142697	146491	229372	139053	117019	184138	53847	57362	60493	49970	55038	89586	38355	83857	74090	53899
235.169	14.339	pos	Ilicic acid	1.69686	1.94978e-05	0.000552957	0.762948	1.69695	179056	105516	122991	98237	114073	85891	74882	105488	108884	100756	227298	115802	58417	75052	288204	93826	246599	225433	98476	95542	294123	314107	281534	240679	260097	273152	272467	249383	214600	193714	262923	134040	103015	119056	103799	106010	145322	81922	80540	111392	91711
284.289	16.554	pos	Stearamide	1.42147	0.0184242	0.101949	0.857068	1.81135	230206	127091	79836	137283	135526	78029	97930	616716	499228	1032494	318096	112216	91832	116805	91983	102187	206726	79901	157709	89488	91051	42965	54669	371553	389052	415729	415914	187585	255641	193458	214374	79432	96766	69778	119885	57747	91898	114396	124648	104172	86216
256.267	15.655	pos	Palmitic amide	2.67998	0.013434	0.0826977	0.8725	1.83083	803054	438628	287899	521020	418624	338284	305828	1873705	2146552	3682543	1140444	403804	376533	350451	317684	309108	787401	500734	516366	340208	363368	289266	267364	1176225	980421	1096630	1527044	629245	877469	666896	797453	313878	321069	263287	326944	244110	341490	311974	471433	409718	365556
183.074	8.092	pos	Triethyl phosphate	1.10363	1.06456e-05	0.000344863	0.889974	1.85314	67858.1	36617.8	34151	54297	32015	32821	29897	25835	38015	41473	103736	33984	18533	40525	110324	36144	114759	87038	32611	41575	85766	90412	85451	117093	85999	95177	78318	118207	98032	93576	112121	59967	16136	38145	62245	16943	28408	29316	51036	33553	31640
150.093	6.868	pos	D-Cathinone	1.12042	0.00111276	0.0148892	0.970488	1.9595	88191.2	45006.9	16262	26272	14347	11866	19086	56876	28880	18612	94322	53972	9359	42989	143405	49026	200779	123774	28318	19326	141280	184212	144179	109763	116135	170935	117756	143917	142131	144588	185177	24984	14895	27861	27725	16771	96088	50051	36941	30225	11414
163.039	10.198	pos	7-hydroxy-coumarin	1.61662	4.23264e-06	0.000179668	0.983787	1.97765	141325	71461.2	63928	122569	54150	89355	86006	59861	56558	37766	227981	77616	15146	64608	175110	69223	197019	181931	80970	90964	223554	225820	251174	198737	184976	221791	210726	217450	229548	189350	194546	47746	65972	64549	64333	70572	72626	64672	59679	44365	106331
163.126	9.084	pos	N'-(2,4-Dimethylphenyl)-N-methylformamidine	1.06628	0.000172559	0.00307855	1.15992	2.23446	59367.3	26569	10738	13109	9791	9314	11071	33730	13513	9941	92700	30850	2853	48124	77181	25795	97388	89303	16029	9309	104755	123525	102591	92493	84280	98731	104089	110223	111589	86864	101772	21222	14311	21854	12784	14906	58662	38519	29608	17755	8957
145.136	5.488	pos	N-Acetylcadaverine	1.00601	1.54196e-05	0.000462963	1.82632	3.54631	39212.1	11057.2	3136	7578	2766	4532	4197	11498	11438	4149	51846	12716	3606	7633	73034	10760	90298	56762	9944	7074	74871	80440	68693	60710	63875	78309	61986	54962	69094	62309	88934	13032	4000	7936	7404	5725	16017	16167	15239	5711	3670
291.199	14.06	pos	Desalkyl verapamil D617	2.3942	1.09966e-06	8.79328e-05	2.36435	5.14922	171315	33270.2	28332	53932	39589	32602	25178	30594	59062	38018	334686	37646	2487	27535	249045	24502	319540	286298	37078	28839	328144	302554	397643	347927	232992	361841	283561	294867	254067	196810	312777	31310	27565	16328	33495	29842	35300	32988	26158	35978	38295
276.161	14.062	pos	Ser Ala Val	1.20529	8.22444e-07	8.50014e-05	2.59557	6.04429	41487.6	6863.94	7359	7697	7382	9034	3905	6870	11140	10819	79408	11083	2582	10587	64152	4160	77257	63467	7384	6998	88497	75990	93227	79899	64222	81767	66071	68862	84211	33279	75831	3203	6400	7021	5427	7575	11184	6850	5465	5720	6433
367.215	14.04	neg	6-keto PGF1α	1.25201	9.90884e-07	8.7127e-05	2.64899	6.2723	43841.1	6989.65	8638	6807	5569	7374	6792	6159	11920	11428	83231	5779	4259	7567	62498	5869	68733	68579	6953	6732	97648	60577	95352	96193	64557	101479	72050	74552	64646	66445	93007	8153	5511	7713	4387	8019	10255	6531	7933	6015	8143
299.136	8.877	pos	Enterolactone	1.38254	8.23107e-06	0.000281457	2.87379	7.32989	56331.2	7685.13	2633	9509	10999	9577	4977	8781	14313	6548	88340	4369	274	8048	80100	1006	76572	53030	9887	8658	145664	74545	69041	92196	98097	170934	101879	61340	127704	148557	146026	7284	8434	15762	1550	7627	8342	6165	17988	2689	36550
338.279	17.11	pos	N-cis-hexadec-9Z-enoyl-L-Homoserine lactone	2.07115	3.05689e-06	0.000144732	5.12996	35.0164	93135.8	2659.77	2598	3626	3274	2570	1632	4282	4300	2477	164509	7091	1002	3675	113091	2957	217741	122235	3995	2411	229028	144108	76622	179104	232596	261083	172340	276586	178168	181211	106626	2503	3707	1519	2529	2746	2635	2650	2894	1679	3085
[truncated: 21 more columns]

## Sheet: R-N
m/z	Retention time (min)	Ion mode	Metabolites	VIP	P-value	adj.P-value	log2(FC)	FC	average(R)	average(N)	R1	R2	R3	R4	R5	R6	R7	R8	R9	R10	R11	R12	R13	R14	R15	R16	R17	R18	R19	R20	R21	R22	R23	R24	R25	R26	R27	R28	R29	N1	N2	N3	N4	N5	N6	N7	N8	N9	N10
520.292	8.533	pos	Thr Val Leu Thr Ser	1.64574	0.0151633	0.0818683	-2.92438	0.131727	32564.7	247213	11624	43209	77183	22167	14624	156463	38465	71861	1402	74841	36568	69583	3247	218304	3296	8948	3464	5861	5623	10049	2480	4994	6569	11796	3760	7653	17471	5163	7707	58184	399127	2486570	178776	61360	204723	365454	105017	257241	392537
294.148	1.193	pos	N-Fructosyl isoleucine	2.1201	0.000337626	0.00472292	-2.57369	0.167974	24310	144724	29150	29377	16648	45583	35969	35023	22674	31691	18115	45595	33496	42310	15153	27829	9341	6553	55602	24871	18002	15523	26592	9577	16900	12181	12335	34503	13253	11698	9445	34807	73221	41017	111188	19190	16831	9827	26308	14373	45204
418.21	12.989	pos	Tyr His Val	1.03316	0.000158317	0.00274491	-2.39724	0.189828	13711.3	72230.3	8525	11595	56259	12008	8474	51988	8924	37149	815	35590	1822	47127	854	91740	887	1696	1349	453	1845	2311	558	923	1043	537	8591	1152	2218	510	685	1456	105379	302714	121004	42586	140345	167404	77602	81700	127365
328.14	2.014	pos	N-Fructosyl phenylalanine	1.11248	0.00155209	0.0138946	-1.6863	0.310723	17314.3	55722.5	16011	13014	8784	29238	16686	12504	13114	14486	16745	18835	13808	18177	19380	6127	16042	15845	24237	15935	19355	21461	31808	14051	17060	13979	18757	34148	16558	15385	10584	17061	35463	22165	45950	5649	8068	4689	10384	3879	13632
144.102	0.735	pos	1-Aminocyclohexanecarboxylic acid	2.90398	0.00355281	0.0260328	-1.15612	0.448717	282444	629449	21202	354188	323155	616984	54222	52707	527340	36389	274771	1093251	98603	143699	279182	247828	9157	502400	541662	31221	393703	62155	394480	618895	66213	102855	34699	125090	94499	49832	1040506	310152	123404	120169	416996	32704	850688	469834	47919	827473	55965
153.066	1.337	pos	N-HYDROXYMETHYLNICOTINAMIDE	1.31694	8.95252e-05	0.00170279	-1.13736	0.454591	36010.2	79214.6	49215	59854	49098	95327	57438	75741	98082	39383	18692	53340	31601	60464	14406	35894	3973	11852	84890	47863	22878	6501	45979	4972	11416	7542	12316	14154	12050	9556	9819	88939	166730	99428	117550	25066	19242	26877	63178	22613	58839
357.275	13.84	pos	Docosahexaenoic Acid ethyl ester	2.13064	0.00197399	0.0163086	-0.964287	0.512532	145219	283337	322044	170650	15220	130603	86400	189447	142028	128563	132202	244172	25662	241301	53471	464300	34741	39891	345526	139186	210733	117963	25982	110355	234231	50671	148511	95716	95074	150730	65983	76522	171769	296456	452113	184869	149625	561570	72067	581601	714189
376.263	13.21	pos	Lys Lys Thr	3.39637	2.17939e-06	0.000108917	-0.877349	0.544367	279662	513739	428536	670469	404200	539253	575995	444988	530412	410923	75146	524975	176516	426826	62770	494061	73794	58767	736688	548399	88179	124280	82738	81647	74956	65344	112133	82328	78433	71118	66332	468515	556606	670825	665168	418590	420606	596218	502059	497020	521570
225.198	12.466	pos	N,N"-Dicyclohexylurea	1.36625	0.0306707	0.134842	-0.805167	0.572296	447313	781612	217864	176467	1070128	229544	167313	594696	179851	628606	411761	523411	88697	471855	390483	778916	467713	404717	213910	75714	626462	695729	428350	441762	557739	521188	576422	523391	603780	438810	466805	70088	1245475	3552784	1420260	505513	1258205	1178969	726261	509695	929612
132.102	1.218	pos	Isoleucine	5.41328	1.55171e-05	0.000415251	-0.603688	0.65807	1.15534e+06	1.75564e+06	1503606	2160855	1640071	1612408	1368679	1417562	1784908	1411422	906308	1185893	1254975	885594	834491	1678326	930866	637625	1566296	1437185	919091	1045241	988400	601210	816836	927254	615062	782598	833564	899739	858654	1394609	2356364	2326623	2137747	734266	897225	1133732	901619	1271574	1687624
160.134	0.75	pos	DL-2-Aminooctanoic acid	1.14263	0.00711718	0.0451611	-0.507811	0.703289	105990	150706	155364	199607	77770	90657	83388	130124	140941	77852	114384	50306	87522	64333	76833	202998	108806	89897	123270	90583	88319	123539	130215	71703	97962	118134	42195	141422	105949	94353	95283	82829	149289	228923	191149	128100	102709	105759	141398	83227	137685
162.114	0.704	pos	L-Carnitine	3.12082	0.00268491	0.020402	-0.353203	0.782844	1.09273e+06	1.39584e+06	1530230	1780105	1008905	813658	1006188	905544	1791044	1688364	751830	1167798	1369903	1496395	968776	1150056	1160981	837474	929039	1118383	723823	992036	658938	849422	1231812	658229	1089652	930552	1240943	874719	964249	1580336	1763688	1234371	1401220	1303293	1068379	1176531	1293750	993922	1433808
165.055	1.075	pos	p-coumaric acid	2.04928	0.00184698	0.0154669	-0.343167	0.788309	415183	526676	501019	786008	415009	452850	389273	395263	533313	338234	379713	396154	414150	310098	389635	551170	372095	384779	340565	336623	348440	428790	539014	329881	391672	388763	332138	517875	369056	317356	391384	397009	637376	623938	457600	342079	388093	365849	333984	347809	731039
136.075	1.075	pos	2-Aminoacetophenone	2.08697	0.00184452	0.0154669	-0.341664	0.78913	427003	541106	521787	802535	429423	474234	393519	404342	541774	350172	359764	412312	418648	321772	406176	570900	398032	388322	364663	346015	352898	426653	559953	357955	396567	402028	344774	529443	404789	317310	386340	411314	655542	636185	455838	352499	398751	383045	340750	359536	774899
182.083	1.075	pos	Tyrosine	2.36227	0.00240888	0.0187765	-0.331942	0.794467	606316	763174	713268	1150627	593281	690785	574015	560671	755830	496158	517930	549892	571562	440936	566906	804979	567378	549290	491699	480927	514022	667856	789500	484843	557048	606596	503018	758964	577813	462847	584536	593421	921280	937583	677821	486594	544251	520280	472906	505123	1071859
147.046	1.075	pos	Coumaric acid (isomer of 189, 194)	1.00264	0.00242524	0.0187765	-0.328507	0.79636	97908	122944	117553	169045	100780	112921	92978	91526	123059	77779	81103	98696	93794	70111	89050	137746	89232	95550	87786	83891	79255	93456	130800	83219	95649	92979	69421	120305	89726	76765	95156	96788	141219	145794	113445	77899	90389	83838	82080	83445	169626
123.044	1.075	pos	3-Hydroxybenzaldehyde	1.2548	0.00182911	0.0154669	-0.324026	0.798838	163441	204598	202876	292859	166118	188590	155761	156591	197573	131789	134694	151828	162360	124030	147925	221766	149130	147611	143989	138859	141076	155282	213927	143285	153039	148171	130183	208160	148273	125270	158764	160043	250789	238717	169804	133541	151705	142104	129095	140407	278709
130.05	1.026	pos	(R)-(+)-2-Pyrrolidone-5-carboxylic acid	1.20823	0.000530288	0.00679984	-0.318729	0.801776	240727	300242	302999	306316	487284	273160	302722	241849	319789	343370	136036	216851	274214	244168	177552	269765	208145	220519	246025	177404	216448	260314	172476	200296	179036	201594	251255	168542	197865	186865	198224	354526	401330	322635	362874	191524	307003	297140	283307	300420	298252
318.295	12.394	pos	Phytosphingosine	1.12043	0.0207236	0.102453	-0.271888	0.828235	1.0276e+06	1.24072e+06	909460	766720	1581821	972276	924328	611747	1191095	587580	1427752	895500	1460633	873190	1157008	1199532	1090620	745646	1084865	724926	836393	962700	680625	949328	1150261	1645382	1436897	1401960	922652	881639	727987	967824	1229245	1168609	2338813	1437474	1144579	1257118	1188786	1025902	967792
203.054	0.688	pos	L-(+)-Gulose	2.98692	0.00541442	0.0364216	-0.249986	0.840904	1.69617e+06	2.01707e+06	1534987	2221560	788346	1559365	1525412	1686065	2306717	1907441	1327105	1207176	1254999	1530521	1921262	1847561	2178106	1723171	1397200	1719179	1622546	1407712	1640462	1291214	1851683	1982509	1548481	2308916	1848151	1941375	2109597	1663044	2578508	2247128	2102280	1490332	1645978	1879354	1476469	1669442	1866532
146.06	3.69	pos	3-FORMYLINDOLE	1.32441	0.0468912	0.178409	-0.224224	0.856055	240267	280667	311169	416422	249899	334481	301512	205497	273351	260913	236222	266181	140502	189757	217199	287797	225224	226619	302337	239205	205707	259125	283066	168820	233802	188680	221786	178235	196939	155778	191506	207842	336652	23690	387178	151553	188385	206491	208404	254155	242002
120.081	2.014	pos	Indoline	3.62328	0.0348244	0.148335	-0.220125	0.858491	2.34369e+06	2.73001e+06	2434574	3238590	3276789	2989544	2154408	1972857	3232764	2164784	2269299	1692151	2025768	1419442	2110681	2789783	2341501	2242398	2885672	2297176	2431449	2387041	2331559	2125330	2083702	2247194	2020120	2277996	2312444	2082731	2129146	2033932	3402570	3567708	3811172	1197431	1496140	1901288	1539554	1811266	2863588
164.071	1.701	neg	L-Phenylalanine	1.29485	0.0451192	0.174112	-0.214648	0.861756	348107	403951	372473	427732	500895	374234	244708	300395	513702	343956	298790	245240	298146	220555	328188	440613	365528	371082	376013	293839	381291	372961	301078	345511	323687	372771	289189	350872	386888	321876	332900	319538	527618	465092	499915	188482	208306	261198	233119	269566	454850
166.087	1.929	pos	Phenylalanine	2.64354	0.04258	0.16854	-0.210716	0.864108	1.32425e+06	1.5325e+06	1370762	1837771	1853038	1683495	1230037	1101960	1861697	1229738	1271049	980848	1116397	783864	1177276	1568937	1317423	1274724	1609313	1283541	1338496	1405154	1319962	1219852	1163250	1257519	1162681	1289526	1297978	1181775	1215149	1146679	1905511	2008886	2160252	671508	830584	1067968	864468	1007381	1596900
255.235	15.752	neg	Isopalmitic acid	4.19966	0.0292769	0.130412	0.238232	1.17955	4.5443e+06	3.85258e+06	3660915	4993634	5988278	5575547	4321325	4540284	6342343	5092993	4479228	3693020	4855526	2313944	3548440	3411998	3570445	3368512	4463304	4837640	4346182	2369310	3498836	4042969	5211012	8032568	3558974	6971106	4084819	4516189	6095222	3810485	2064850	4424886	6368965	2892944	3527770	4518433	4642285	1393431	4087294
283.267	16.889	neg	Methyl Heptadecanoic acid	3.06808	0.0279162	0.125419	0.309506	1.23928	1.79849e+06	1.45123e+06	1641267	1999726	2508299	2414784	1783773	1702459	2093421	2091260	1537154	1321588	2225358	882192	913507	1527118	1523989	1060310	1863286	1745628	1402787	668406	1008906	1763014	2183498	3645429	1473041	3345126	1548504	1443685	2838556	1276930	617569	2282036	1906572	889140	1347498	1851012	1866582	519687	1981190
169.036	0.979	pos	Uric acid	1.73338	0.00424824	0.0298833	0.312889	1.24219	760122	611920	489288	531999	647538	483040	517791	677638	633848	638377	853851	1035784	720520	588446	579979	516621	921936	716284	1156249	1271388	771513	646270	832998	715144	839010	931816	951906	958685	938813	788059	688760	349356	421126	399943	350953	795030	505110	536627	807225	760980	549028
281.25	15.945	neg	Oleic acid	7.04735	0.012116	0.0687317	0.369613	1.29201	7.25291e+06	5.61368e+06	5612698	7227394	8936953	8388655	6291601	7161540	10449394	9058837	5810212	6008635	5609714	3083481	4585160	5331038	4691916	5027334	6662733	6986621	7304634	3622844	6427616	5235741	9211986	14201066	6880360	14091369	8436292	5896234	12102310	5802016	2704887	8815077	10169960	2790552	3637286	7826452	7874935	1343370	5572865
542.333	9.439	pos	Asn Leu Pro Ala Lys	1.28243	0.0103848	0.0605864	0.369999	1.29235	403208	311995	152502	524174	282900	551238	558105	315217	366574	379423	429844	362949	631821	143707	282400	267740	319928	381816	668322	545460	345603	623767	514237	359707	323634	459920	615122	347682	302706	337309	299218	453952	456512	416484	571036	140203	191222	228261	188704	184501	215011
253.215	14.998	neg	Palmitoleic acid	5.02172	0.0437913	0.170592	0.37611	1.29784	3.83752e+06	2.95686e+06	2294236	4362836	4868702	4592578	2247840	3128020	7107392	3846704	2828488	4193700	3563891	1607889	1768731	1552325	2247508	2193398	2976469	4011112	3181509	1885718	3495004	1811087	5433934	7677646	4206986	8569286	3867043	4224396	7543641	2839532	1296246	5483454	4486016	964324	1394426	4642876	4714370	526313	2342678
227.2	14.711	neg	Myristic acid	3.80178	0.0075818	0.0471146	0.390941	1.31125	2.20259e+06	1.67976e+06	2153340	2037030	2819326	2276276	1329561	2038427	3423926	2099819	2557458	1809932	2154704	1072281	1115044	2084882	1769625	1406386	1965634	1905388	2137479	1301563	2448900	1326988	2641644	3432726	1878300	4704718	1970912	2367412	3645387	1174510	1028930	2896591	2046198	1272245	1497374	1925011	3222637	409608	1253252
157.124	10.017	neg	Nonanoic acid	1.03252	4.71818e-05	0.00101896	0.420721	1.3386	145475	108677	141062	88483	148361	139560	125588	104197	112837	149394	130804	147051	121405	139484	95273	125337	186589	251843	98837	124516	155625	159477	205964	152605	206911	180992	131432	201689	123435	151380	118639	69642	75794	117940	103179	86760	71212	128101	118729	114465	122664
225.187	13.944	neg	Myristoleic acid	1.75647	0.0455178	0.175101	0.42204	1.33982	590090	440425	492148	548019	1130454	785627	331056	534596	1077878	582121	944475	571531	191474	363814	162357	356456	393294	261208	393029	416223	498657	278615	688312	208418	796336	1032430	488643	1378910	564432	508416	1133683	445067	269445	986089	496514	155226	152403	501634	668591	73302	265415
137.046	0.988	pos	Hypoxanthine	1.07925	0.00716332	0.0452207	0.491148	1.40556	453608	322723	1024702	340819	811804	589444	546329	391146	465210	372200	254509	241288	133500	171831	211844	519287	391425	515261	354052	692112	762456	249428	920251	800497	259022	602922	283062	337709	307247	201817	403454	411974	372590	339509	392840	311325	167373	314404	153648	177274	427980
738.448	9.147	pos	Spirosolane-15-keto-3-ol-3-O-diglycoside	1.79081	0.0360351	0.151606	0.497831	1.41209	510129	361258	164120	489562	426382	596598	607423	351396	379656	476344	411506	393495	2139743	185288	321093	312544	407714	412872	660618	543557	388092	751579	542492	389235	439192	529973	881366	385445	370051	379363	457038	604363	688175	423879	740648	176930	221876	262134	221639	200070	288376
695.414	8.96	pos	Phe Arg Leu Phe Leu	1.07915	0.0158365	0.0843928	0.501678	1.41586	212183	149862	63433	252658	157896	231174	280993	187466	180729	183592	189984	172441	791806	73520	166022	173948	114075	166814	323386	196992	211626	313973	185770	193993	156263	206222	266389	193002	192672	170082	156398	214078	241672	202424	230568	71845	112748	131992	107309	93937	109514
150.093	6.868	pos	D-Cathinone	1.10954	0.027896	0.125419	0.563583	1.47794	88191.2	59671.9	16262	26272	14347	11866	19086	56876	28880	18612	94322	53972	9359	42989	143405	49026	200779	123774	28318	19326	141280	184212	144179	109763	116135	170935	117756	143917	142131	144588	185177	25168	55435	85774	132328	61815	77145	66044	81545	78548	65875
421.267	7.938	pos	Arg Phe Val	1.95074	0.0469574	0.178409	0.574473	1.48913	524497	352216	182849	591745	263945	617991	462540	391036	572443	515440	375815	398435	2639338	180742	303671	367742	318899	516641	677140	394211	366711	754999	564424	453840	388783	594656	677578	361152	460371	323508	493756	587859	821021	426366	5059	128498	176006	367728	200961	188797	235173
415.219	13.439	pos	Lys Met His	3.16437	9.90484e-06	0.000282869	0.603322	1.51921	857175	564224	678244	789733	716200	776885	1257639	490146	833102	514330	1141191	898041	179282	613049	774777	516102	1414241	794072	559570	460250	953965	978808	1112098	889736	878821	1169513	1771080	944787	895152	978783	878485	679626	557022	626459	694286	619601	461339	450613	525912	391399	572637
213.185	14.041	neg	Tridecanoic acid	1.27035	5.45422e-05	0.00115761	0.682013	1.60438	105534	65778.7	94130	64262	70623	78486	59388	69205	73707	51468	147721	74385	118233	71990	95317	87602	86998	70024	57359	71281	134824	64034	193192	118765	148716	142697	146491	229372	139053	117019	184138	39569	49600	76925	37280	62752	66413	62160	83953	41966	70955
601.373	9.763	pos	Leu Ala Arg Glu Leu	1.30122	0.00951435	0.0568551	0.800155	1.74129	193270	110993	64363	236129	126700	272289	243764	135407	145088	120156	192641	183525	897732	54498	87655	76196	151979	121762	303718	216812	125141	338363	250585	135358	101067	157012	321720	150785	130634	147063	116696	208337	185615	143431	214964	36247	68619	83598	66502	51559	64006
163.126	9.084	pos	N'-(2,4-Dimethylphenyl)-N-methylformamidine	1.03388	0.00242455	0.0187765	0.835875	1.78494	59367.3	33260.1	10738	13109	9791	9314	11071	33730	13513	9941	92700	30850	2853	48124	77181	25795	97388	89303	16029	9309	104755	123525	102591	92493	84280	98731	104089	110223	111589	86864	101772	9302	22176	46034	70933	34304	24254	30920	29888	30668	27231
183.074	8.092	pos	Triethyl phosphate	1.16302	2.71557e-05	0.000655465	0.871473	1.82953	67858.1	37090.5	34151	54297	32015	32821	29897	25835	38015	41473	103736	33984	18533	40525	110324	36144	114759	87038	32611	41575	85766	90412	85451	117093	85999	95177	78318	118207	98032	93576	112121	52860	47379	45082	25634	43310	71763	40057	32940	38146	20783
235.169	14.339	pos	Ilicic acid	1.8982	3.50138e-06	0.000135482	0.878917	1.83899	179056	97366.4	122991	98237	114073	85891	74882	105488	108884	100756	227298	115802	58417	75052	288204	93826	246599	225433	98476	95542	294123	314107	281534	240679	260097	273152	272467	249383	214600	193714	262923	92619	122883	74785	100873	103120	118940	112114	105302	97404	87208
284.289	16.554	pos	Stearamide	1.58826	0.0201589	0.101059	0.899599	1.86555	230206	123399	79836	137283	135526	78029	97930	616716	499228	1032494	318096	112216	91832	116805	91983	102187	206726	79901	157709	89488	91051	42965	54669	371553	389052	415729	415914	187585	255641	193458	214374	94173	77249	81573	299333	73992	81853	150779	71304	73016	98691
163.039	10.198	pos	7-hydroxy-coumarin	1.77558	5.88967e-06	0.000195951	0.987174	1.9823	141325	71293.7	63928	122569	54150	89355	86006	59861	56558	37766	227981	77616	15146	64608	175110	69223	197019	181931	80970	90964	223554	225820	251174	198737	184976	221791	210726	217450	229548	189350	194546	52136	85880	74161	88886	72569	76185	46721	85176	51148	53269
299.202	14.431	neg	Dehydroabietic acid	1.08418	6.86764e-06	0.000211351	1.04413	2.06212	47944.3	23250	19344	22182	15400	22268	27758	20097	20820	29052	64956	27623	19318	12003	60541	25777	50780	89263	33503	21356	75990	67930	77970	66016	90902	89831	69646	78233	69269	59243	63313	16839	14174	15604	21936	23992	26699	18791	22811	14278	30557
256.267	15.655	pos	Palmitic amide	3.08659	0.00969818	0.0576737	1.04695	2.06616	803054	388670	287899	521020	418624	338284	305828	1873705	2146552	3682543	1140444	403804	376533	350451	317684	309108	787401	500734	516366	340208	363368	289266	267364	1176225	980421	1096630	1527044	629245	877469	666896	797453	242232	305579	358344	459373	302246	235264	541130	246487	254525	286679
145.136	5.488	pos	N-Acetylcadaverine	1.04061	0.000118663	0.00211701	1.4614	2.75375	39212.1	14239.5	3136	7578	2766	4532	4197	11498	11438	4149	51846	12716	3606	7633	73034	10760	90298	56762	9944	7074	74871	80440	68693	60710	63875	78309	61986	54962	69094	62309	88934	9128	12060	17884	27000	14881	12934	11103	15169	13358	17419
219.176	10.82	pos	capsidiol	1.5734	5.69241e-07	9.25573e-05	1.73301	3.32422	89532.3	26933.4	109546	69087	94570	76470	18722	26841	59067	26299	52169	47759	8283	21328	193534	40749	136392	93189	49517	27960	115181	123567	115384	76579	98947	274153	155900	75360	107667	171484	130734	25962	20392	24845	27282	16782	17792	10243	20818	13776	18618
291.199	14.06	pos	Desalkyl verapamil D617	2.67133	6.35537e-07	9.25573e-05	2.67235	6.37468	171315	26874.3	28332	53932	39589	32602	25178	30594	59062	38018	334686	37646	2487	27535	249045	24502	319540	286298	37078	28839	328144	302554	397643	347927	232992	361841	283561	294867	254067	196810	312777	28309	29632	25484	18214	31081	28872	38358	18243	22606	30067
367.215	14.04	neg	6-keto PGF1α	1.3693	1.14929e-06	9.25573e-05	2.74422	6.70029	43841.1	6543.17	8638	6807	5569	7374	6792	6159	11920	11428	83231	5779	4259	7567	62498	5869	68733	68579	6953	6732	97648	60577	95352	96193	64557	101479	72050	74552	64646	66445	93007	6837	4603	8010	1501	6908	8770	10353	4951	5083	8161
276.161	14.062	pos	Ser Ala Val	1.31733	5.70714e-07	9.25573e-05	2.87997	7.36135	41487.6	5635.87	7359	7697	7382	9034	3905	6870	11140	10819	79408	11083	2582	10587	64152	4160	77257	63467	7384	6998	88497	75990	93227	79899	64222	81767	66071	68862	84211	33279	75831	5182	6836	7835	4049	6442	7005	4303	2129	4300	7803
299.136	8.877	pos	Enterolactone	1.47977	1.00867e-05	0.000282869	2.9085	7.50835	56331.2	7502.47	2633	9509	10999	9577	4977	8781	14313	6548	88340	4369	274	8048	80100	1006	76572	53030	9887	8658	145664	74545	69041	92196	98097	170934	101879	61340	127704	148557	146026	3799	6492	6644	10023	4442	4545	4997	2774	3003	4016
338.279	17.11	pos	N-cis-hexadec-9Z-enoyl-L-Homoserine lactone	2.15584	4.50694e-06	0.000163178	5.02	32.4466	93135.8	2870.43	2598	3626	3274	2570	1632	4282	4300	2477	164509	7091	1002	3675	113091	2957	217741	122235	3995	2411	229028	144108	76622	179104	232596	261083	172340	276586	178168	181211	106626	4293	2363	3178	1527	3229	3537	2104	4448	2819	3531
[truncated: 20 more columns]
