# Supplementary material for: Serum metabolomic analysis reveals key metabolites in drug treatment of central precocious puberty in female children
Source: Front Mol Neurosci. 2023 Jan 27;15:972297. doi: 10.3389/fnmol.2022.972297 (PMC9912178; doi:10.3389/fnmol.2022.972297)
Supplement: Supplementary Table 2 — Data of ROC analysis. [file Table_2.XLSX]

## Sheet: ROC
Metabolites	Linoleic Acid-biotin	Lys Met His	Palmitic amide	Tumonoic Acid I	PE(19:1(9Z)/0:0)	Phthalic anhydride	His Arg Lys Glu
S1	12499030	525821	313878	2662040	1664094	234452	457787
S2	12693883	701991	321069	3370930	2871646	189868	363635
S3	11281845	577552	263287	2495979	1298066	253446	343432
S4	8231667	755866	326944	2058350	1198431	250502	255101
S5	12567890	540391	244110	2832420	1909605	188967	282129
S6	9065984	530527	341490	2442414	1454480	237775	208311
S7	7874206	612603	311974	2048918	1918407	247659	444880
S8	14589562	571233	471433	2674758	2164691	275821	543070
S9	9303278	545702	409718	2175902	806776	317499	265137
S10	10419547	1225856	365556	2708980	1646245	207673	457483
S11	6458744	599598	354138	2066083	1440516	284744	215059
S12	13054068	638071	412217	2905047	1130240	236878	637342
S13	9559620	706184	382901	2683001	1968920	194067	824804
S14	7978104	654673	367099	2078802	991111	293095	279393
S15	10989683	499769	421329	2788082	1085612	355732	241867
S16	8457808	743240	423787	2473295	2104732	297295	487297
S17	6406943	487424	375868	1919772	865797	271762	239602
S18	11667067	684037	352446	2782032	1287680	228257	480355
S19	10236791	619451	619451	3062327	2143565	231990	407087
S20	14690995	604110	387147	3593916	1839508	231143	391624
S21	12770132	621357	372812	3028483	1803160	181558	552906
S22	14018543	645578	338178	2199631	1727428	251999	639867
S23	10464993	645402	311017	2735904	1758410	292223	428741
S24	8462366	471321	237020	3110848	2085212	285739	408007
S25	7348320	700230	324367	2103036	604637	283751	222557
S26	8036272	400018	375040	2251592	1106651	288783	187342
S27	7516756	456641	538179	2741494	1408271	273678	247291
S28	7412258	719804	309952	2238142	1196009	233339	307588
S29	8718335	657355	1416984	2487404	1074063	327816	478548
S30	9873778	645805	391798	2541014	1417758	242395	394376
S31	9939788	2427716	1516271	3003547	2486845	362492	703857
N1	9823692	679626	242232	2836579	1315569	275453	230376
N2	9143556	557022	305579	2764417	1059662	269315	225757
N3	10418176	626459	358344	2942074	2406622	206638	296305
N4	4566028	694286	459373	754139	277128	275957	147508
N5	7677554	619601	302246	1759053	754183	357880	167179
N6	6712361	461339	235264	1381436	615691	287148	308244
N7	10808859	450613	541130	2824036	2279082	303212	518658
N8	5905894	525912	246487	1762133	557583	314810	216933
N9	7720286	391399	254525	2199506	952148	319108	265439
N10	8319798	572637	286679	2659424	1746022	322886	424887
N11	8917654	725367	241505	2156935	1612399	265926	351652
N12	7859044	511527	336277	2152922	1251173	346404	282978
N13	8632439	567327	282808	2117389	702854	425792	243547
N14	8590752	394401	384794	2664950	1462732	254081	411709
N15	11521232	572718	269942	2044787	738358	296385	228471
N16	7085036	631724	2413405	1947040	1283243	306758	210755
N17	8711310	585579	301625	1569094	1095955	326063	186947
N18	6568010	482579	298528	1819107	492246	271641	302142
N19	13179514	645235	399811	2746562	1589264	301425	682629
N20	8303822	561683	184871	2475221	1450386	205231	281663
N21	9293230	517340	960916	2734493	1424221	278965	493402
N22	11217524	642128	231076	1803314	884336	299750	332560
N23	11162278	598830	329310	2284188	1322876	287627	208869
N24	10464156	815621	245415	2571964	1184976	202210	564064
N25	7233298	526256	362863	1844811	488611	310537	204222
N26	5756479	523654	187230	1372714	409828	323515	137986
N27	10191159	541721	216189	2338442	1135760	266849	329481
N28	6175436	499990	234644	1830503	864169	332006	425617
N29	7243908	521142	263182	1967712	918312	366297	315462
N30	8690778	483006	283855	2449787	1673511	221441	496055
R1	10941533	678244	287899	2338817	903673	270605	204965
R2	13911170	789733	521020	3402166	3506904	175378	545808
R3	10115249	716200	418624	2988427	1550921	249159	638785
R4	11736050	776885	338284	2487648	1353774	230583	281418
R5	9296348	1257639	305828	1776107	548728	246886	157846
R6	10135397	490146	1873705	2627938	1060276	310092	353703
R7	12004311	833102	2146552	3446776	2410868	206406	528244
R8	8816768	514330	3682543	3054957	1286725	293849	168780
R9	12452332	1141191	1140444	2742470	2644238	660278	156118
R10	7714224	898041	403804	2779410	1471332	473776	291165
R11	6778196	179282	376533	1350326	434763	79005	231098
R12	12101738	613049	350451	2581718	1301149	307696	277085
R13	4933422	774777	317684	1002816	506669	706405	222378
R14	8075674	516102	309108	2403211	1221844	250620	452974
R15	8641961	1414241	787401	3085437	1052650	668948	233216
R16	7729389	794072	500734	1819928	792139	773613	174588
R17	5803836	559570	516366	1998388	867262	231876	302299
R18	9546414	460250	340208	2122504	1491565	193599	200083
R19	4418452	953965	363368	1523472	818466	848017	407093
R20	5940604	978808	289266	1552806	845952	664822	146905
R21	5054231	1112098	267364	1965076	1356421	677744	351232
R22	5970314	889736	1176225	2229966	809532	737782	328732
R23	4859298	878821	980421	1447865	851326	835334	161941
R24	7248498	1169513	1096630	2727471	1287786	729665	304236
R25	6332170	1771080	1527044	2004698	883596	689005	247070
R26	10605737	944787	629245	2913880	1155915	739251	361798
R27	5107322	895152	877469	2047413	1318996	680235	371940
R28	7360324	978783	666896	1640789	464187	825890	261151
R29	7484982	878485	797453	1908603	832082	743116	271437
